# Supplementary material for: Seroprevalence of SARS-CoV-2 and Vaccination Coverage among Residents of a Lower-Middle-Class Population in the Federal District, Brazil
Source: Vaccines (Basel). 2023 Apr 28;11(5):916. doi: 10.3390/vaccines11050916 (PMC10220777; doi:10.3390/vaccines11050916)
Supplement: Supplementary file 1 [file vaccines-11-00916-s001.zip]

Archive with 6 entries (5 files):
- supplementary-materials/
- supplementary-materials/figureS1.eps
- supplementary-materials/supplementary-titles-legends.docx
- supplementary-materials/checklistS1.docx
- supplementary-materials/.~pplementary-titles-legends.docx
- supplementary-materials/tableS1.docx
